# Supplementary material for: Pathological manifestation of human endogenous retrovirus K in frontotemporal dementia
Source: Commun Med (Lond). 2021 Dec 9;1:60. doi: 10.1038/s43856-021-00060-w (PMC8788987; doi:10.1038/s43856-021-00060-w)
Supplement: Supplementary file 3 — Supplementary Data 1 [file 43856_2021_60_MOESM3_ESM.xlsx]

## Sheet: 1
	HERV-K/RPP30	HERV-K/RPP30			HERV-W/RPP30	HERV-W/RPP30
	Time 1	Time 2			Time 1	Time 2
CONTROL	3.49	11.84		CONTROL	5.13	5.74
CONTROL	5.01	12.91		CONTROL	4.88	5.83
CONTROL	3.65	7.57		CONTROL	5.38	6.3
CONTROL	2.94	6.14		CONTROL	6.76	5.5
CONTROL	3.6	4.88		CONTROL	7.12	8.24
CONTROL	4.49	1.43		CONTROL	4.34	2.63
CONTROL	1.92	2.43		CONTROL	8.33	5.47
CONTROL	3.66	4.43		CONTROL	6.24	5.76
CONTROL	7.7	3.73		CONTROL	7.21	5.69
CONTROL	6.78	7.26		CONTROL	5.68	5.56
CONTROL	8.08	3.7		CONTROL	4.6	4.51
CONTROL	1.28	4.59		CONTROL	4.53	3.4
CONTROL	10.16	4.35		CONTROL	4.92	4.9
CONTROL	2.31	1.59		CONTROL	5.2	4.9
CONTROL	2.55	6.56		CONTROL	7.01	9.01
CONTROL	3.45	2.79		CONTROL	5.51	5
CONTROL	6.01	9.07		CONTROL	2.8	4.09
CONTROL	7.55	7.77		CONTROL	7.87	7.81
CONTROL	3.92	6.56		CONTROL	5.34	9.36
CONTROL	4.99	6.23		CONTROL	5.99	6.29
CONTROL	11.5	14.97		CONTROL	6.16	4.76
FTD	2.73	5.29		FTD	6.3	6.04
FTD	7.34	7.58		FTD	3.46	5.88
FTD	7.69	9.29		FTD	5.3	5.72
FTD	9.15	11.67		FTD	6.2	4.72
FTD	5.46	5.34		FTD	7.04	6.13
FTD	17.26	14.62		FTD	4.91	6.61
FTD	8.73	9.86		FTD	6.04	5.86
FTD	8.41	7.35		FTD	4.01	15.23
FTD	4.66	7.86		FTD	14.03	4.54
FTD	4.72	6.67		FTD	6.52	3.61
FTD	8.72	7.6		FTD	4.63	15.35
FTD	11.61	13.93		FTD	5.95	5.2
FTD	16.38	7.58		FTD	6.2	5.76
FTD	8	18.99		FTD	6.27	5.96
FTD	5.54	9.62		FTD	10.69	4.96
FTD	9.17	9		FTD	3.38	5.21
FTD	7.83	10.77		FTD	7.73	5.32
FTD	10.18	18.43		FTD	4.81	7.13
FTD	17.92	13.16		FTD	6.93	5.22
FTD	12.09	11.39		FTD	5.67	4.99
FTD	15.1	7.75		FTD	6.06	6.2
FTD	13.17	10.21		FTD	4.98	4.06
FTD	6.79	5.56		FTD	6.03	5.23
FTD	5.55	10.62		FTD	6	6.05
FTD	11.11	11.83		FTD	6.06	5.39
FTD	16.65	17.33		FTD	5.68	3.85
FTD	12.93	11.95		FTD	8.52	5.89
FTD	9.41	9.22		FTD	5.4	8.24
FTD	8.97	16.85		FTD	5.58	4.56
FTD	12.13	7.84		FTD	5.86	6.03
FTD	10.18	9.33		FTD	4.84	9.51
FTD	13.62	5.49		FTD	5.69	6.83
FTD	6.35	6.76		FTD	4.8	6.21
FTD	8.31	14.44		FTD	5.77	5.91
FTD	19	12.24		FTD	7.14	7.8
FTD	16.97	10.41		FTD	7.19	6.6
FTD	14.67	18.33		FTD	6.56	6.75
FTD	14.84	16.33		FTD	5.18	4.49
FTD	15.7	10.28		FTD	5.59	4.32
FTD	15.47	12.36		FTD	6.42	5.45
FTD	18.38	20.44		FTD	5.98	6.28
FTD	21.25	22.62		FTD	6.13	5.84
FTD	12.73	13.57		FTD	13.2	4.63
FTD	6.23	7		FTD	4.92	3.84
FTD	12.23	10.81		FTD	5.63	4.69
FTD	3.94	12.48		FTD	5.48	6.17
FTD	5.36	2.35		FTD	5.31	8.23
FTD	8.41	7.11		FTD	5.18	5.97
FTD	7	6.23		FTD	7.02	6.01
FTD	8.73	9.81		FTD	6.36	5.49
FTD	4.01	4.32		FTD	8.68	4.62
FTD	7.29	8		FTD	6.25	7.81
FTD	7.38	6.54		FTD	6	5
FTD	8.5	9.11		FTD	4.88	5.38
FTD	8.82	8.79		FTD	3.7	5.49
FTD	12.99	16.11		FTD	5.79	3.96
FTD	7.95	5		FTD	7.34	4.43
FTD	9.78	9.75		FTD	5.63	4.85
FTD	8.29	4.36		FTD	6.63	9.01
FTD	8.17	7.06		FTD	7.08	7.3
FTD	8.55	7.13		FTD	4.38	4.56
FTD	8.48	6.33		FTD	7.83	4.58
FTD	6.13	11.39		FTD	6.34	15.01
ALS	1.7	3.26		ALS	5.68	14.01
ALS	4.45	9.13		ALS	12.27	8.01
ALS	3.4	4.2		ALS	6.34	2.88
ALS	4.13	3.92		ALS	3	4.82
ALS	4.14	2.91		ALS	4.94	6
ALS	2.67	1.22		ALS	10.47	12
ALS	1.98	4.73		ALS	4.5	4.01
ALS	6.02	3.58		ALS	7.94	4.56
ALS	7.37	4.78		ALS	4.07	4.72
ALS	7.62	2.9		ALS	4.84	3.91
ALS	4.93	3.59		ALS	12.52	4.13
ALS	12.56	12.5		ALS	3.84	6.24
ALS	9.77	7		ALS	6.21	5.84
ALS	5.34	8.77		ALS	4.14	5.29
ALS	2.24	8.79		ALS	5.51	6.76
ALS	20	9.32		ALS	1.63	5.56
ALS	2.17	4.13		ALS	9.21	3.75
ALS	2.27	2.87		ALS	4.31	5.61
ALS	7.6	9.12		ALS	9.89	5.43
ALS	6.32	2.06		ALS	6.32	4.42
ALS	9.81	7.07		ALS	6.53	6.03
ALS	5.57	6.67		ALS	7.39	6.51
ALS	13.2	13.53		ALS	7.34	4.83
ALS	7.88	7.25		ALS	3	7.05
ALS	6.86	4.58		ALS	5.31	8.51
ALS	7.25	10.28		ALS	5.01	3.92
ALS	4.79	5.43		ALS	6.51	6.25
ALS	8.73	5.63		ALS	5.8	12.9
ALS	5.38	2.49		ALS	4.73	4.09
ALS	6.78	10.43		ALS	9.58	3.17
ALS	4.11	5.35		ALS	3.09	6.62
ALS	5.25	6.15		ALS	6.01	4.5
ALS	3.04	5		ALS	7.85	4
ALS	6.44	14.42		ALS	11.51	3.2
ALS	7.8	5.94		ALS	6.01	5.07
ALS	5	5.3		ALS	13.23	3.28
ALS	9.21	5.63		ALS	8.35	5.73
ALS	21.31	7.51		ALS	6.87	5.5
ALS	12.66	14.39		ALS	5.46	5.09
ALS	10.75	7		ALS	19.02	6.17
ALS	9.83	10.23		ALS	6.47	3.71
ALS	8.89	10.8		ALS	5.67	4.5
ALS	6.31	7.35		ALS	4.42	5.79
ALS	6	4.66		ALS	5.4	6.27
ALS	5.66	9.46		ALS	10.82	5.26
ALS	8.8	2.81		ALS	6.41	12.01
ALS	4.16	3.61		ALS	4.56	4.89
ALS	5.33	7.44		ALS	13.02	5.37
ALS	3.47	8.33		ALS	5.63	7.25
ALS	9.65	5.53		ALS	5.68	6.33
ALS	13.04	6.33		ALS	6.08	4.5
ALS	8.17	4.78		ALS	8.21	5.45
ALS	10.18	4.69		ALS	5.82	5.41
ALS	2.68	4.06		ALS	6.2	4.3
ALS	12.33	4.42		ALS	6.39	3.38
ALS	10.29	10.4		ALS	3.67	4.56
ALS	4.91	4.26		ALS	3.33	5.79
ALS	5.97	2.45		ALS	5.37	5.72
ALS	2.19	3.5		ALS	7.26	6.37
ALS	4.69	7.25		ALS	5.26	6.42
ALS	16.86	9.33		ALS	5.08	4.89
ALS	17.56	13.93		ALS	9.69	4.72
ALS	3.99	10		ALS	4.7	5.55
ALS	5.73	11.42		ALS	14.35	10.42
ALS	10.25	10.55		ALS	2.82	7.41
ALS	15.75	8.86		ALS	5.94	9.45
ALS	18.13	11.43		ALS	6.62	5.07
ALS	16.47	14.55		ALS	6.12	4.35
ALS	7.97	6.14		ALS	6.54	6.21
ALS	5.03	5.31		ALS	11.17	3.65
ALS	8.16	8.49		ALS	5.39	6.25
ALS	9.33	7.13		ALS	5.66	4.73
ALS	12.03	8.43		ALS	5.72	5.7
ALS	8.9	9.59		ALS	6.17	5.84
ALS	9.42	12.67		ALS	9.73	6.41
ALS	11.54	11.53		ALS	7.14	15.64
ALS	6.6	7.7		ALS	5.23	6.73
ALS	9.6	7.81		ALS	5.64	5.9
ALS	9.64	7.1		ALS	4.53	4.3
ALS	6.68	6.73		ALS	7.73	5.48
ALS	7.41	9		ALS	13.77	4.47
ALS	9.62	8.41		ALS	7.66	9.01
ALS	5.43	5.86		ALS	4.84	1.5
ALS	9.1	12.33		ALS	5.85	4.73
ALS	8.08	7.67		ALS	3.94	4.28
ALS	7.08	6.91		ALS	3	3
ALS	8.05	8.86		ALS	5.61	4.1
ALS	7.23	7.94		ALS	5.11	4.02
ALS	8.33	8.24		ALS	6.2	4.77

## Sheet: 2
Con SFC	FTD SFC		Con Cerebellum	FTD Cerebellum		Con SFC	FTD SFC		Con Cerebellum	FTD Cerebellum
HERV-K	HERV-K		HERV-K	HERV-K		HERV-W	HERV-W		HERV-W	HERV-W
1.84	3.11		0.62	0.31		0.23	0.94		0.15	0.03
0.61	0.25		0.58	0.22		0.05	0.04		0.08	0.02
1.22	4.8		0.73	0.77		0.31	2.49		0.16	0.21
1.01	0.78		0.62	0.28		1.37	0.13		0.13	0.03
0.74	1.03		2.57	0.57		0.35	0.24		0.86	0.1
0.95	2.07		0.48	0.7		0.19	2.63		0.06	0.13
0.58	1.15		0.25	0.44		0.1	0.2		0.03	0.05
0.66	1.44		0.35	0.73		0.13	0.35		0.05	0.12
0.63	2.68		0.63	0.62		0.19	0.75		0.08	0.14
1.2	3.42		0.36	1.07		0.16	0.68		0.05	0.14
1.57			0.84			0.35			0.14

## Sheet: 3
Untransfected cells			TDP-43 expression			HERV-K expression			HERV-W expression
HERV-K	HERV-W		Mock	TDP-43		Mock	TDP-43		Mock	TDP-43
0.85	0.07		4.34	5.41		0.85	1.82		0.07	0.12
0.69	0.06		4.36	5.52		0.69	1.84		0.06	0.13
0.71	0.08		4.7	10.14		0.71	1.42		0.08	0.11
0.74	0.1		4.58	11.39		0.74	1.89		0.1	0.15
1.49	0.19		4.33	7.07		1.49	1.8		0.19	0.13
1.55	0.19		4.19			1.55			0.19
